# Supplementary material for: Body Size Evolution in Burying Beetles (Staphylinidae: Silphinae: Nicrophorus)
Source: Ecol Evol. 2026 Feb 25;16(3):e73012. doi: 10.1002/ece3.73012 (PMC12936394; doi:10.1002/ece3.73012)
Supplement: Supplementary file 1 — Data S1: ece373012‐sup‐0001‐Apppendices.zip. [file ECE3-16-e73012-s001.zip]

Archive with 3 entries (3 files):
- ECE3_73012_External.docx
- Appendix 2.docx
- Appendix 1.docx
